# Supplementary material for: Detection of cyberhate speech towards female sport in the Arabic Xsphere
Source: PeerJ Comput Sci. 2024 Jun 27;10:e2138. doi: 10.7717/peerj-cs.2138 (PMC11232602; doi:10.7717/peerj-cs.2138)
Supplement: Supplemental Information 4 [file peerj-cs-10-2138-s004.ipynb]

# %% [code]
import pandas as pd
import numpy as np
import seaborn as sns
import re
import nltk
from nltk.stem.isri import ISRIStemmer
import string
import matplotlib.pyplot as plt
from sklearn.impute import SimpleImputer
from sklearn.preprocessing import StandardScaler, MinMaxScaler
from sklearn import svm
from sklearn.model_selection import train_test_split, cross_val_score, KFold
from sklearn.ensemble import RandomForestClassifier, GradientBoostingClassifier
from sklearn.metrics import classification_report, confusion_matrix
from sklearn.feature_extraction.text import TfidfVectorizer
from sklearn.svm import SVC
from sklearn.linear_model import LogisticRegression
from sklearn import metrics
from nltk.corpus import stopwords
from nltk.tokenize import word_tokenize
from sklearn.naive_bayes import ComplementNB, MultinomialNB
from tashaphyne.stemming import ArabicLightStemmer
import pyarabic.araby as araby
import unicodedata
from sklearn.tree import DecisionTreeClassifier
from sklearn.neural_network import MLPClassifier
from sklearn.preprocessing import LabelEncoder
from sklearn.utils.class_weight import compute_class_weight

# %% [code]
# Read the two CSV files into DataFrames
combined_df = pd.read_csv(r"C:\Users\moner\Downloads\merged_file.csv")

# Combine the two DataFrames
#combined_df = pd.concat([data_df1, data_df2])

# Reset the index of the combined DataFrame
combined_df = combined_df.reset_index(drop=True)

# Now, 'combined_df' contains the data from both data sets.
import pyarabic.araby as araby
combined_df.head()
#Drop any rows with missing values in the LABEL
data_df.dropna(subset=['LABEL'], inplace=True)

# %% [code]
combined_df['LABEL'].value_counts()

# %% [code]
# Drop any duplicate rows based on the tweet column
combined_df.drop_duplicates(keep='first', inplace=True)
combined_df.drop_duplicates(subset='Tweet', keep='first', inplace=True)

# %% [code]
combined_df['Tweet']

# %% [code]
my_emojis = {
    "🙂":"يبتسم",
    "😂":"يضحك",
    "💔":"قلب حزين",
    "🙂":"يبتسم",
    "🤭":"حياء",  
    "❤️":"حب",
    "❤":"حب",
    "😍":"حب",
    "😭":"يضحك",
    "😢":"حزن",
    "😔":"حزن", 
    "♥":"حب",
    "💜":"حب",
    "😅":"يضحك",
    "🙁":"حزين",
    "💕":"حب",
    "💙":"حب",
    "😞":"حزين",
    "😊":"سعادة",
    "👏":"يصفق",
    "👌":"احسنت",
    "😴":"ينام",
    "😀":"يضحك",
    "😌":"مرتاح",
    "🌹":"وردة",
    "🙈":"حب",
    "😄":"يضحك",
    "😐":"محايد",
    "✌":"منتصر",
    "✨":"نجمه",
    "🤔":"تفكير",
    "😏":"يستهزء",
    "😒":"يستهزء",
    "🙄":"ملل",
    "😕":"عصبية",
    "😃":"يضحك",
    "🌸":"وردة",
    "😓":"حزن",
    "💞":"حب",
    "💗":"حب",
    "😑":"منزعج",
    "💭":"تفكير",
    "😎":"ثقة",
    "💛":"حب",
    "😩":"حزين",
    "💪":"عضلات",
    "👍":"موافق",
    "🙏🏻":"رجاء طلب",
    "😳":"مصدوم",
    "👏🏼":"تصفيق",
    "🎶":"موسيقي",
    "🌚":"صمت",
    "💚":"حب",
    "🙏":"رجاء طلب",
    "💘":"حب",
    "🍃":"سلام",
    "☺":"يضحك",
    "🐸":"ضفدع",
    "😶":"مصدوم",
    "✌️":"مرح",
    "✋🏻":"توقف",
    "😉":"غمزة",
    "🌷":"حب",
    "🙃":"مبتسم",
    "😫":"حزين",
    "😨":"مصدوم",
    "🎼 ":"موسيقي",
    "🍁":"مرح",
    "🍂":"مرح",
    "💟":"حب",
    "😪":"حزن",
    "😆":"يضحك",
    "😣":"استياء",
    "☺️":"حب",
    "😱":"كارثة",
    "😁":"يضحك",
    "😖":"استياء",
    "🏃🏼":"يجري",
    "😡":"غضب",
    "🚶":"يسير",
    "🤕":"مرض",
    "‼️":"تعجب",
    "🕊":"طائر",
    "👌🏻":"احسنت",
    "❣":"حب",
    "🙊":"مصدوم",
    "💃":"سعادة مرح",
    "💃🏼":"سعادة مرح",
    "😜":"مرح",
    "👊":"ضربة",
    "😟":"استياء",
    "💖":"حب",
    "😥":"حزن",
    "🎻":"موسيقي",
    "✒":"يكتب",
    "🚶🏻":"يسير",
    "💎":"الماس",
    "😷":"وباء مرض",
    "☝":"واحد",
    "🚬":"تدخين",
    "💐" : "ورد",
    "🌞" : "شمس",
    "👆" : "الاول",
    "⚠️" :"تحذير",
    "🤗" : "احتواء",
    "✖️": "غلط",
    "📍"  : "مكان", 
    "👸" : "ملكه",
    "👑" : "تاج",
    "✔️" : "صح",
    "💌": "قلب",
    "😲" : "مندهش",
    "💦": "ماء",
    "🚫" : "خطا",
    "👏🏻" : "برافو",
    "🏊" :"يسبح",
    "👍🏻": "تمام",
    "⭕️" :"دائره كبيره",
    "🎷" : "ساكسفون",
    "👋": "تلويح باليد",
    "✌🏼": "علامه النصر",
    "🌝":"مبتسم",
    "➿"  : "عقده مزدوجه",
    "💪🏼" : "قوي",
    "📩":  "تواصل معي",
    "☕️": "قهوه",
    "😧" : "قلق و صدمة",
    "🗨": "رسالة",   
    "❗️" :"تعجب",
    "🙆🏻": "اشاره موافقه",
    "👯" :"اخوات",
    "©" :  "رمز",
    "👵🏽" :"سيده عجوزه",
    "🐣": "كتكوت",  
    "🙌": "تشجيع",
    "🙇": "شخص ينحني",
    "👐🏽":"ايدي مفتوحه",    
    "👌🏽": "بالظبط",
    "⁉️" : "استنكار",
    "⚽️": "كوره",
    "🕶" :"حب",
    "🎈" :"بالون",    
    "🎀":    "ورده",
    "💵":  "فلوس",   
    "😋":  "جائع",
    "😛":  "يغيظ",
    "😠":  "غاضب",
    "✍🏻":  "يكتب",
    "🌾":  "ارز",
    "👣":  "اثر قدمين",
    "❌":"رفض",
    "🍟":"طعام",
    "👬":"صداقة",
    "🐰":"ارنب", 
    "☂":"مطر",
    "⚜":"مملكة فرنسا",
    "🐑":"خروف",
    "🗣":"صوت مرتفع",
    "👌🏼":"احسنت",
    "☘":"مرح",
    "😮":"صدمة",
    "😦":"قلق",
    "⭕":"الحق",
    "✏️":"قلم",
    "ℹ":"معلومات",
    "🙍🏻":"رفض",
    "⚪️":"نضارة نقاء",
    "🐤":"حزن",
    "💫":"مرح",
    "💝":"حب",
    "🍔":"طعام",
    "❤︎":"حب",
    "✈️":"سفر",
    "🏃🏻‍♀️":"يسير",
    "🍳":"ذكر",
    "🎤":"مايك غناء",
    "🎾":"كره",
    "🐔":"دجاجة",
    "🙋":"سؤال",
    "💉":"دواء",
    "🙏🏼":"رجاء طلب",
    "💂🏿 ":"حارس",
    "🎬":"سينما",
    "♦️":"مرح",
    "💡":"قكرة",
    "‼":"تعجب",
    "👼":"طفل",
    "🔑":"مفتاح",
    "♥️":"حب",
    "🕋":"كعبة",
    "🐓":"دجاجة",
    "💩":"معترض",
    "👽":"فضائي",
    "☔️":"مطر",
    "🍷":"عصير",
    "🌟":"نجمة",
    "☁️":"سحب",
    "👃":"معترض",
    "🌺":"مرح",
    "🔪":"سكينة",
    "♨":"سخونية",
    "👊🏼":"ضرب",
    "✏":"قلم",
    "🚶🏾‍♀️":"يسير",
    "👊":"ضربة",
    "◾️":"وقف",
    "😚":"حب",
    "🔸":"مرح",
    "👎🏻":"لا يعجبني",
    "👊🏽":"ضربة",
    "😙":"حب",
    "🎥":"تصوير",
    "👉":"جذب انتباه",
    "👏🏽":"يصفق",
    "💪🏻":"عضلات",
    "🏴":"اسود",
    "🔥":"حريق",  
    "😬":"عدم الراحة",   
    "👊🏿":"يضرب",    
    "🌿":"ورقه شجره",     
    "✋🏼":"كف ايد",    
    "👐":"ايدي مفتوحه",      
    "☠️":"وجه مرعب",     
    "🎉":"يهنئ",      
    "🔕" :"صامت",
    "😿":"وجه حزين",      
    "☹️":"وجه يائس",
    "😘" :"حب",     
    "😰" :"خوف و حزن",
    "🌼":"ورده",      
    "💋":  "بوسه",
    "👇":"لاسفل",     
    "❣️":"حب",     
    "🎧":"سماعات",
    "📝":"يكتب",      
    "😇":"ملاك",      
    "😈":"رعب",      
    "🏃":"يجري",      
    "✌🏻":"علامه النصر",    
    "🔫":"يضرب",      
    "❗️":"تعجب",
    "👎":"غير موافق",      
    "🔐":"قفل",      
    "👈":"لليمين",
    "™":"رمز",    
    "🚶🏽":"يتمشي",    
    "😯":"متفاجأ",  
    "✊":"يد مغلقه",    
    "😻":"اعجاب",    
    "🙉" :"قرد",    
    "👧":"طفله صغيره",     
    "🔴":"دائره حمراء",      
    "🏽":"قوه",     
    "💤":"ينام",     
    "👀":"ينظر",     
    "✍🏻":"يكتب",  
    "❄️":"تلج",
    "💀":"رعب",   
    "😤":"وجه عابس",      
    "🖋":"قلم",      
    "🎩":"كاب",      
    "☕️":"قهوه",     
    "😹":"ضحك",     
    "💓":"حب",      
    "☄️ ":"نار",     
    "👻":"رعب",
    "🤣":"ضحك",
    }

# %% [code]
# Remove special characters
arabic_punctuations = '''`÷×؛<>_()*&^%][ـ،/:"؟.,'{}~¦+|!”…“–ـ'''
english_punctuations = string.punctuation
punctuations_list = arabic_punctuations + english_punctuations

def remove_punctuations(text):
    if isinstance(text, str):
        # Replace underscore (_) with a space before removing other punctuations
        text = text.replace('_', ' ')
        translator = str.maketrans('', '', punctuations_list)
        text = re.sub(r'[!\"#$%&\'()*+,-./:;<=>?@[\\]^`{|}~]', ' ', text)
        return text.strip()  # Remove leading and trailing spaces
    else:
        return text  # Return the input value if it's not a string
# Tokenization

def tokenize_tweet(tweet):
    if isinstance(tweet, str):
        # Tokenize the tweet into individual words
        tokens = nltk.word_tokenize(tweet)
        return tokens
    else:
        return []

def remove_stop_words(text):
    stop_words = set(stopwords.words('arabic'))
    words = word_tokenize(text)
    words = [word for word in words if word not in stop_words and word.isalpha()]
    return " ".join(words)

def remove_non_arabic(text):
    return re.sub(r'[^\u0600-\u06FF\s]', '', text)

# stemming
def stem_tokens(tokens):
    stemmer = ArabicLightStemmer()
    stemmed = [stemmer.light_stem(token) for token in tokens]
    return ' '.join(stemmed)

# Normalization
def normalize_arabic(text):
    text = text.strip()
#     text = re.sub('[إأآ]', 'ا', text)  # Normalize Alef characters
#     text = re.sub('[ٱٲٳإ]', 'ا', text)  # Normalize special Alef characters

#     text = re.sub('[ة]', 'ه', text)  # Normalize Ta Marbuta characters to Ha


    # Normalize Arabic text by removing diacritics and normalizing characters
    text = unicodedata.normalize('NFKD', text)
    text = re.sub(r'[\u0610-\u061A\u064B-\u0652\u06D6-\u06DC\u06DF\u06E0\u06E4-\u06E7\u06E9\u06EA\u06ED]', '', text)
  


    
    # Remove longation
    text = re.sub(r'(.)\1+', r"\1\1", text) 
    
    #Strip vowels from a text, include Shadda.
    text = araby.strip_tashkeel(text)
    
    #Strip diacritics from a text, include harakats and small lettres The striped marks are
    text = araby.strip_diacritics(text)
    text=''.join([i for i in text if not i.isdigit()])
    
    # remove repeated letters
    text = re.sub(r'(\w)\1{2,}', r'\1', text)
    
    return text.strip()  # Remove leading and trailing spaces
import re

def convert_emojis(tweet):
    if isinstance(tweet, str):
        for emot in my_emojis:
            pattern = re.escape(emot)  # Escape special characters in emot
            replacement = " ".join(my_emojis[emot].replace(",", "").replace(":", "").split())
            tweet = re.sub(f'({pattern})(?!\w)', rf' {replacement} ',tweet)
        return tweet
    else:
        return tweet if tweet is not None else ""
def processPost(tweet):
    # Convert emojis
    tweet = convert_emojis(tweet)
    
    # Remove punctuations from the tweet
    tweet = remove_punctuations(tweet)

    # Tokenize the cleaned tweet
    tokens = tokenize_tweet(tweet)
    
    # Remove non-Arabic characters
    tokens = remove_non_arabic(' '.join(tokens)).split()

    # Normalize Arabic text
    tokens = normalize_arabic(' '.join(tokens)).split()
    
    return ' '.join(tokens)  # Join the processed words back into a single string

combined_df['clean_text'] = combined_df['Tweet'].apply(processPost)

# %% [code]
combined_df.to_csv ('cleaned_50Tweet.csv',encoding='utf-8-sig')

# %% [code]
# Check for null values in the DataFrame
null_counts = combined_df.isnull().sum()

# Display the number of null values for each column
print(null_counts)


# %% [code]
# remove the "unwanted" class
combined_df['LABEL'] = combined_df['LABEL'].astype(int)
combined_df = combined_df[(combined_df['LABEL'] != 3) & (data_df['LABEL'] != 1)]

# %% [code]
combined_df

# %% [code]

# Separate features and labels
x = combined_df[["P+D+PFN:", "P+SMN:", "B-PER:", "PRSV+PRO:", "Q:", "DMN:", "C+PRO:", "B-PROPH:", "C+D+SMAJ:", "EXC+PSTV+ALLAH:", "C+SFAJ:", "C+D+PFN:", "C+T+PRO:", "B-MISC:", "FUT+PRSV+PRO:", "PMN:", "SFN:", "D+FWN:", "C+NEG:", "C+ACC+PRO:", "ACC+PREV:", "CERT:", "D+DFAJ:", "P+PIN:", "C+PRSV:", "D+PMN:", "T+PRO:", "C+SMN:", "P+DM:", "C:", "C+PRSV+PRO:", "AJNM:", "C+PMN:", "P+B-ORG:", "D+PMAJ:", "REL+PRO:", "P+SMN+PRO:", "NEG:", "EXC:", "PREV:", "DM+D+SFN:", "NM:", "NEG+SMN:", "B-AWARD:", "D+PIAJ:", "PRSV:", "D+DFN:", "AJCMP:", "DM:", "PFN+PRO:", "C+COND:", "D+DMN:", "LC+PRO:", "PIN+PRO:", "SMN+PRO:", "C+P+B-LOC:", "PPRSV:", "C+PPSTV:", "P:", "VOC:", "SFAJ:", "C+VOC:", "ACC+PRO:", "P+NQ+PRO:", "DMAJ:", "IMPV:", "PSTV+PRO:", "C+IMPV:", "PRP:", "C+B-LOC:", "P+PIN+PRO:", "C+P+PRO:", "C+D+SFAJ:", "AJCMP+PRO:", "I-LOC:", "B-EVENT:", "P+D+NQ:", "C+Q+P:", "P+PMN+PRO:", "I-PER:", "NPART+PRO:", "Q+P+PRO:", "PIAJ:", "C+P:", "C+PFN+PRO:", "P+D+SMN:", "C+P+SMN:", "C+LC:", "EXH:", "AV:", "C+PIN:", "INDEF:", "ALLAH+VOC:", "C+C:", "B-MONTH:", "LC:", "DFAJ:", "B-TIME:", "PIN:", "D+PFN:", "P+ACC+PRO:", "FUT:", "REL+PSTV:", "D+SFAJ:", "C+P+REL:", "Q+PRO:", "I-EVENT:", "D+SMN:", "NPART:", "PMAJ:", "REL:", "DMN+PRO:", "P+PFN+PRO:", "C+D+NQ:", "C+FWN:", "VOC+ALLAH:", "D+PIN:", "C+DM:", "AB:", "B-TITLE:", "C+CERT:", "P+D+SFN:", "P+FWN:", "P+PRO:", "VOC+SMN:", "IJ:", "P+AJCMP:", "NEG+PRSV:", "C+Q:", "P+B-PER:", "PRO:", "D+SMAJ:", "P+B-LOC:", "C+D+FWN:", "IMPV+PRO:", "D+AJCMP:", "C+P+DM:", "EMPH+NEG:", "C+SFN+PRO:", "D+SMN+P+ALLAH:", "EXL:", "C+PSTV:", "PPSTV:", "SMN:", "C+PSTV+PRO:", "VPART+PRSV:", "OATH+ALLAH:", "C+PIN+PRO:", "ALLAH:", "P+PFN:", "RET:", "C+NQ+PRO:", "PURP+PRSV:", "C+NM:", "COND:", "NEG+PSTV:", "P+NEG:", "D+AJNM:", "C+D+SMN:", "NQ:", "P+SUB:", "NQ+PRO:", "P+DFN:", "P+AJNM:", "PSTV:", "PX:", "P+SFN+PRO:", "P+SFN:", "C+B-PER:", "C+AV:", "C+P+NQ:", "C+D+PIN:", "D+NQ:", "C+D+PMN:", "PFAJ:", "NEG+P:", "INTG+PRO:", "C+SMAJ:", "FUT+PRSV:", "PFN:", "P+ALLAH:", "NEGPART:", "C+ACC:", "C+T:", "P+AV:", "P+REL:", "C+PFN:", "C+REL:", "DFN:", "SUB:", "C+PPRSV:", "B-DAY:", "P+D+PIN:", "VOC+SFN+PRO:", "C+P+D+SFN:", "C+ALLAH:", "I-ORG:", "FWN:", "C+SFN:", "D+NM:", "D+PFAJ:", "P+ACC:", "T:", "P+D+PMN:", "D:", "DM+D+SMN:", "SMAJ+PRO:", "SFN+PRO:", "P+NQ:", "C+IMPV+PRO:", "C+SMN+PRO:", "C+SUB:", "SMAJ:", "C+P+SFN:", "C+P+ALLAH:", "B-ORG:", "B-NATIONALITY:", "C+B-ORG:", "C+NQ:", "EMPH+PSTV:", "B-LOC:", "RES:", "D+SFN:", "C+D+SFN:", "ACC:", "C+P+D+SMN:", "C+P+NEG:", "EXP:", "FUT+PPRSV:", "C+VPART+PRSV:", "P+DMN:", "P+D+FWN:", "PSTV+ALLAH:", "IMPV+P+PRO:", "SUB+NEG:", "C+D+NM:", "P+NM:", "D+DMAJ:", "P+PMN:", "C+D+AJCMP:", "C+D+AJNM:", "C+AJCMP+PRO:", "P+T:", "C+AJCMP:", "C+AJNM:", "C+B-NATIONALITY:", "C+NEG+SMN:", "C+B-EVENT:", "P+B-EVENT:", "C+NEG+PRO:", "C+P+SUB:", "VPART+PRSV+PRO:", "C+FUT+PRSV:", "B-CLAN:", "I-LANG:", "REM+NEG:", "NM+PRO:", "DFN+PRO:", "PMN+PRO:", "C+PMN+PRO:", "P+B-LANG:", "NEG+P+PRO:" ]]
y = combined_df['LABEL']


# Split data into train and test sets
X_train, X_test, y_train, y_test = train_test_split(x, y, test_size=0.30, random_state=42)

# %% [code]
clf = DecisionTreeClassifier()

# Fit the classifier on the training data
clf.fit(X_train, y_train)

# Make predictions on the test data
y_pred = clf.predict(X_test)


print(classification_report(y_test, y_pred))

accuracy = accuracy_score(y_test, y_pred)
print("Accuracy:", accuracy)

# %% [code]
from sklearn.metrics import classification_report
from sklearn.preprocessing import LabelEncoder
import xgboost as xgb
from imblearn.under_sampling import RandomUnderSampler

def balance__classes(X, y):
    sampler = RandomUnderSampler(random_state=40)
    X_balanced, y_balanced = sampler.fit_resample(X, y)
    return X_balanced, y_balanced

# Balance the classes by undersampling the majority class
X_train_balanced, y_train_balanced = balance__classes(X_train, y_train)

# Encode the target variable as binary values
label_encoder = LabelEncoder()
y_train_binary = label_encoder.fit_transform(y_train_balanced)

# Train XGBoost classifier with balanced classes
clf = xgb.XGBClassifier(scale_pos_weight=(y_train_binary == 0).sum() / (y_train_binary == 1).sum())
clf.fit(X_train_balanced, y_train_binary)

# Encode the test set labels as binary values
y_test_binary = label_encoder.transform(y_test)

# Make predictions on test set
y_pred = clf.predict(X_test)

# Print classification report
print(classification_report(y_test_binary, y_pred))
accuracy = accuracy_score(y_test_binary, y_pred)
print("Test Accuracy:", accuracy)

# %% [code]
# Train Support Vector Machine classifier
clf = SVC(kernel='linear', C=3)
clf.fit(X_train, y_train)

# Make predictions on test set
y_pred = clf.predict(X_test)

# Print classification report
print(classification_report(y_test, y_pred))
accuracy = accuracy_score(y_test , y_pred)
print("Test Accuracy:", accuracy)

# %% [code]
from sklearn.ensemble import RandomForestClassifier
from sklearn.metrics import classification_report
from sklearn.model_selection import train_test_split


# Train a Random Forest classifier
clf = RandomForestClassifier(n_estimators=100, random_state=42)
clf.fit(X_train, y_train)

# Make predictions on the test set
y_pred = clf.predict(X_test)

# Print classification report
print(classification_report(y_test, y_pred))

accuracy = accuracy_score(y_test , y_pred)
print("Test Accuracy:", accuracy)

# %% [code]
import seaborn as sns
import matplotlib.pyplot as plt
from sklearn.metrics import confusion_matrix

# Compute the confusion matrix
cm = confusion_matrix(y_test , y_pred)

# Create a heatmap using Seaborn
sns.heatmap(cm, annot=True, fmt="d", cmap="Blues")

# Create a confusion matrix with the correct labels
cm = confusion_matrix(y_test , y_pred)

# Create a heatmap using Seaborn and specify the tick labels
plt.figure(figsize=(10, 10))
sns.set(font_scale=1.8)
sns.heatmap(cm, annot=True, fmt='d', cmap='Blues', cbar=False, annot_kws={"size": 18, "weight": "bold"}, linewidths=0.5,
            xticklabels=['0', '1'], yticklabels=['0', '1'])

plt.xlabel('Predicted', fontsize=20)
plt.ylabel('Actual', fontsize=20)
plt.tick_params(axis='both', which='major', labelsize=18)
plt.show()


# %% [code]
